# Supplementary material for: A Novel, Modified Reverse Controlled Antegrade and Retrograde Subintimal Tracking Technique for Bypassing the Calcified Proximal Cap of Coronary Total Occlusions
Source: Case Rep Cardiol. 2017 Apr 26;2017:3850646. doi: 10.1155/2017/3850646 (PMC5424196; doi:10.1155/2017/3850646)
Supplement: Supplementary file 1 — Movies 1 and 2. A SUOH 03 guidewire successfully crossing the collaterals while forming a knuckle, followed by the advancement of a Corsair Pro catheter. Movie 3. A Gaia Third guidewire successfully penetrating the proximal true lumen and reaching the aorta in a retrograde manner. [file 3850646.f1.zip]

Archive with 3 entries (3 files):
- Movie 1.mpg
- Movie 2.mpg
- Movie 3.mpg
